# Supplementary material for: Immunogenicity, Efficacy, and Safety of a Novel Synthetic Microparticle Pre-Erythrocytic Malaria Vaccine in Multiple Host Species
Source: Vaccines (Basel). 2023 Nov 30;11(12):1789. doi: 10.3390/vaccines11121789 (PMC10748200; doi:10.3390/vaccines11121789)
Supplement: Supplementary file 1 [file vaccines-11-01789-s001.zip]

Archive with 1 entries (1 files):
- vaccines-2705946-Supplementary.pdf
